# Supplementary material for: A first assessment of the distribution and abundance of large pelagic species at Cocos Ridge seamounts (Eastern Tropical Pacific) using drifting pelagic baited remote cameras
Source: PLoS One. 2021 Nov 18;16(11):e0244343. doi: 10.1371/journal.pone.0244343 (PMC8601560; doi:10.1371/journal.pone.0244343)
Supplement: S2 Table — Models are ranked based on minimum Akaike Information Criterion corrected for small sample sizes (AICc). Predictors used at each model were: 1) time—time of deployment (morning 6—10 am/afternoon 1—3 pm); 2) camera depth—camera depth level (shallow 10m/deep 25m; 3) seamount depth—summit depth level (shallow < 400m/deep > 400m); 4) drift—drifting distance of each deployment during the effective recording time (soak time); 5) MPA distance—minimum distance of each seamount to the boundaries of Cocos or Galápagos Islands; 6) temp—mean temperature at the camera depth level and 7) chla—mean chorophyll-a concentration. Log of soak time (hours of effective recording) was used as an offset in the models. Degrees of freedom (df), maximum Log Likelihood (LL), degrees of freedom (df), difference of AICc of a given model to the model with best fit (ΔAICc) and relative model probability expressed as AICc weight (wAICc) are shown for each model. The sum of the wAICc was used to calculate the relative importance of each variable in the 95% confidence set of models following [79,122]. The function dredge from the MuMin Package in R version 3.6.3 was used to obtain this table. (XLSX) [file pone.0244343.s008.xlsx]

## Sheet: Model averaging_LPS Richness
(Intercept)	chla	camera depth	time	drift	MPA distance	temp	seamount depth	df	LL	AICc	ΔAICc	wAICc
0.488943	NA	NA	NA	NA	0.00406477	NA	+	3	-37.3492	81.5556	0	0.129836
0.940667	NA	NA	NA	NA	NA	NA	+	2	-38.9681	82.35	0.79441	0.0872753
0.366414	NA	NA	+	NA	0.00400909	NA	+	4	-36.8828	83.247	1.69141	0.0557328
0.355438	NA	+	NA	NA	0.00408455	NA	+	4	-36.9922	83.4658	1.91026	0.0499559
0.815119	NA	NA	+	NA	NA	NA	+	3	-38.4958	83.8488	2.29324	0.0412501
0.532344	NA	NA	NA	-0.0604296	0.00467602	NA	+	4	-37.2052	83.8918	2.33624	0.0403726
0.811487	NA	+	NA	NA	NA	NA	+	3	-38.6253	84.1077	2.55215	0.0362413
1.06717	NA	NA	NA	NA	0.00404509	-0.0203025	+	4	-37.3289	84.1392	2.58362	0.0356755
0.471326	0.11503	NA	NA	NA	0.0040592	NA	+	4	-37.3487	84.1788	2.62327	0.0349752
0.866511	NA	NA	NA	0.0386593	NA	NA	+	3	-38.8955	84.6482	3.09263	0.0276592
0.81986	0.728713	NA	NA	NA	NA	NA	+	3	-38.9436	84.7443	3.18875	0.0263614
1.53498	NA	NA	NA	NA	NA	-0.0209662	+	3	-38.9455	84.7482	3.19258	0.0263109
0.235449	NA	+	+	NA	0.00403118	NA	+	5	-36.5354	85.3785	3.82291	0.0191982
0.689444	NA	+	+	NA	NA	NA	+	4	-38.1648	85.811	4.25546	0.0154644
0.650442	NA	NA	+	0.0723912	NA	NA	+	4	-38.2608	86.0031	4.44753	0.0140484
0.395767	NA	NA	+	-0.0261996	0.00427346	NA	+	5	-36.8586	86.0249	4.46931	0.0138962
0.275426	0.578858	NA	+	NA	0.00397627	NA	+	5	-36.8697	86.047	4.49142	0.0137435
0.714845	NA	NA	+	NA	0.00399815	-0.0121945	+	5	-36.8751	86.0578	4.50226	0.0136692
-1.32148	NA	+	NA	NA	0.00417844	0.0567784	+	5	-36.8978	86.1032	4.54763	0.0133626
0.400677	NA	+	NA	-0.04232	0.00449806	NA	+	5	-36.9257	86.159	4.60346	0.0129947
0.365171	-0.0646958	+	NA	NA	0.00408777	NA	+	5	-36.992	86.2917	4.73614	0.0121606
0.604087	1.2317	NA	+	NA	NA	NA	+	4	-38.4287	86.3388	4.78322	0.0118777
0.690183	NA	+	NA	0.0552841	NA	NA	+	4	-38.4853	86.4522	4.89658	0.0112232
1.15254	NA	NA	+	NA	NA	-0.0118521	+	4	-38.4883	86.4581	4.90251	0.0111899
-0.458188	NA	+	NA	NA	NA	0.043367	+	4	-38.5633	86.6082	5.05257	0.0103811
0.431003	0.705257	NA	NA	-0.0666308	0.00468891	NA	+	5	-37.1863	86.6803	5.12469	0.0100134
1.06595	NA	NA	NA	-0.0600322	0.00464373	-0.0187019	+	5	-37.1876	86.6828	5.12726	0.0100006
0.716553	0.581376	+	NA	NA	NA	NA	+	4	-38.6098	86.7012	5.14559	0.00990933
1.07838	-0.0351617	NA	NA	NA	0.00404655	-0.0205071	+	5	-37.3288	86.9653	5.40973	0.00868334
0.948898	NA	NA	NA	-0.11253	NA	NA	NA	2	-41.3566	87.1271	5.57151	0.00800862
1.44983	NA	NA	NA	0.0385303	NA	-0.0205682	+	4	-38.8742	87.23	5.67439	0.00760708
0.826619	0.280048	NA	NA	0.0353049	NA	NA	+	4	-38.8925	87.2665	5.71095	0.00746928
0.724297	NA	NA	NA	-0.205216	0.00342609	NA	NA	3	-40.205	87.2672	5.71163	0.00746673
0.588276	NA	NA	NA	NA	NA	NA	NA	1	-42.576	87.2853	5.7297	0.00739957
1.32846	0.610152	NA	NA	NA	NA	-0.0172472	+	4	-38.9292	87.3398	5.78422	0.00720058
1.30488	-3.65691	NA	NA	NA	NA	NA	NA	2	-41.5817	87.5772	6.0216	0.00639472
0.447991	NA	+	+	0.0935973	NA	NA	+	5	-37.7999	87.9074	6.35185	0.00542137
-1.71569	NA	+	+	NA	0.00413965	0.0658422	+	6	-36.4006	88.1612	6.60563	0.00477529
0.174264	0.396046	+	+	NA	0.0040083	NA	+	6	-36.5293	88.4187	6.86309	0.0041985
0.240426	NA	+	+	-0.00333896	0.00406359	NA	+	6	-36.535	88.4301	6.87449	0.00417463
-0.890434	NA	+	+	NA	NA	0.0537403	+	5	-38.0643	88.4363	6.88067	0.00416175
0.507147	1.07995	+	+	NA	NA	NA	+	5	-38.1136	88.5349	6.97934	0.00396142
0.581386	0.47317	NA	+	0.0672137	NA	NA	+	5	-38.2525	88.8127	7.2571	0.00344775
0.937514	NA	NA	+	0.072304	NA	-0.0100785	+	5	-38.2555	88.8187	7.26314	0.00343735
0.457059	NA	+	NA	NA	NA	NA	NA	2	-42.2183	88.8503	7.29476	0.00338344
1.30046	-5.33458	NA	NA	NA	0.00218624	NA	NA	3	-41.0473	88.9517	7.39609	0.00321629
0.275801	0.819502	NA	+	-0.0328623	0.00428563	NA	+	6	-36.8336	89.0272	7.47167	0.00309702
0.740812	NA	NA	+	-0.026183	0.00425962	-0.0120637	+	6	-36.8511	89.0621	7.50652	0.00304351
-1.08948	NA	+	NA	-0.0352292	0.00452073	0.0501658	+	6	-36.8525	89.065	7.50939	0.00303915
-1.02242	NA	+	NA	0.0631306	NA	0.0578826	+	5	-38.3839	89.0754	7.51985	0.0030233
0.553918	0.510536	NA	+	NA	0.00397198	-0.00937269	+	6	-36.8653	89.0907	7.53509	0.00300035
0.491318	NA	NA	+	NA	NA	NA	NA	2	-42.3436	89.101	7.54544	0.00298485
0.831173	NA	+	NA	-0.107576	NA	NA	NA	3	-41.1446	89.1464	7.59083	0.00291787
-1.46853	0.332101	+	NA	NA	0.00416635	0.0600675	+	6	-36.8936	89.1472	7.59158	0.00291679
0.747822	1.1984	NA	+	NA	NA	-0.0048494	+	5	-38.4275	89.1626	7.60706	0.0028943
0.350868	0.361297	+	NA	-0.0458634	0.00450959	NA	+	6	-36.9209	89.2017	7.64616	0.00283827
1.04789	-2.72382	NA	NA	-0.166795	0.00399674	NA	NA	4	-39.8637	89.2088	7.65325	0.00282822
1.18573	-3.76272	+	NA	NA	NA	NA	NA	3	-41.1763	89.2098	7.65422	0.00282685
0.710988	-0.153679	+	NA	0.0572082	NA	NA	+	5	-38.4845	89.2766	7.72103	0.00273398
-0.712605	NA	NA	NA	NA	NA	0.046496	NA	2	-42.4528	89.3194	7.76384	0.00267608
1.17995	-1.68947	NA	NA	-0.0813272	NA	NA	NA	3	-41.2363	89.3297	7.7741	0.00266239
-0.880935	0.921755	+	NA	NA	NA	0.0526561	+	5	-38.5266	89.3609	7.80532	0.00262115
0.867296	NA	NA	+	-0.107581	NA	NA	NA	3	-41.2519	89.361	7.80546	0.00262097
0.553948	NA	NA	NA	-0.109896	NA	0.0138165	NA	3	-41.3459	89.5489	7.99335	0.00238595
0.569019	NA	NA	NA	NA	0.000126153	NA	NA	2	-42.573	89.5597	8.00416	0.00237309
1.205	-3.60373	NA	+	NA	NA	NA	NA	3	-41.3843	89.6257	8.07016	0.00229606
Relative importance	0.194328	0.243885	0.263586	0.218432	0.521238	0.182056	0.888525			Cumulative wAICc		0.950967
