# Supplementary material for: A first assessment of the distribution and abundance of large pelagic species at Cocos Ridge seamounts (Eastern Tropical Pacific) using drifting pelagic baited remote cameras
Source: PLoS One. 2021 Nov 18;16(11):e0244343. doi: 10.1371/journal.pone.0244343 (PMC8601560; doi:10.1371/journal.pone.0244343)
Supplement: S3 Table — Models are ranked based on minimum Akaike Information Criterion corrected for small sample sizes (AICc). Predictors used at each model were: 1) time—time of deployment (morning 6—10 am/afternoon 1—3 pm); 2) camera depth—camera depth level (shallow 10m/deep 25m; 3) seamount depth—summit depth level (shallow < 400m/deep > 400m); 4) drift—drifting distance of each deployment during the effective recording time (soak time); 5) MPA distance—minimum distance of each seamount to the boundaries of Cocos or Galápagos Islands; 6) temp—mean temperature at the camera depth level and 7) chla—mean chorophyll-a concentration. Log of soak time (hours of effective recording) was used as an offset in the models. Degrees of freedom (df), maximum Log Likelihood (LL), degrees of freedom (df), difference of AICc of a given model to the model with best fit (ΔAICc) and relative model probability expressed as AICc weight (wAICc) are shown for each model. The sum of the wAICc was used to calculate the relative importance of each variable in the 95% confidence set of models following [79,122]. The function dredge from the MuMin Package in R version 3.6.3 was used to obtain this table. (XLSX) [file pone.0244343.s009.xlsx]

## Sheet: Model averaging_LPS Abundance
(Intercept)	chla	camera depth	time	drift	MPA distance	temp	seamount depth	df	LL	AICc	ΔAICc	wAICc
1.68811	NA	NA	NA	NA	0.0103939	NA	+	4	-82.0773	173.636	0	0.240421
1.42919	NA	NA	+	NA	0.0109683	NA	+	5	-81.4089	175.125	1.48931	0.114175
1.08597	4.31572	NA	NA	NA	0.00945272	NA	+	5	-81.6532	175.614	1.97801	0.0894237
-0.686424	NA	NA	NA	NA	0.0105318	0.0828642	+	5	-81.9352	176.178	2.54188	0.0674542
1.71093	NA	NA	NA	-0.0446612	0.0109943	NA	+	5	-82.015	176.338	2.7015	0.0622799
1.60986	NA	+	NA	NA	0.0103917	NA	+	5	-82.0226	176.353	2.71679	0.0618057
0.937339	3.64567	NA	+	NA	0.0101641	NA	+	6	-81.0985	177.557	3.92082	0.0338515
1.20733	NA	+	+	NA	0.0110953	NA	+	6	-81.1592	177.678	4.04222	0.0318577
-0.24784	NA	NA	+	NA	0.0110185	0.0590467	+	6	-81.3373	178.035	4.39852	0.0266592
1.43829	NA	NA	+	-0.0096138	0.0110886	NA	+	6	-81.4062	178.172	4.53626	0.0248848
-1.99812	4.76638	NA	NA	NA	0.00958458	0.105252	+	6	-81.4198	178.2	4.56352	0.024548
0.832542	5.08076	+	NA	NA	0.00928803	NA	+	6	-81.473	178.306	4.66992	0.0232761
1.05527	4.70226	NA	NA	-0.0652161	0.010297	NA	+	6	-81.5247	178.409	4.77333	0.0221033
-3.71652	NA	+	NA	NA	0.0106833	0.180394	+	6	-81.5971	178.554	4.91804	0.0205605
-0.539402	NA	NA	NA	-0.0377551	0.0110323	0.0784165	+	6	-81.8909	179.142	5.50571	0.0153258
1.64312	NA	+	NA	-0.0376725	0.0108978	NA	+	6	-81.9797	179.319	5.68319	0.0140243
-7.97825	7.51245	+	NA	NA	0.0094651	0.28543	+	7	-80.4506	179.568	5.93171	0.0123856
-4.82332	NA	+	+	NA	0.0113878	0.203942	+	7	-80.6286	179.924	6.28782	0.0103655
0.536484	4.52245	+	+	NA	0.0101462	NA	+	7	-80.6962	180.059	6.42289	0.00968857
1.1854	11.4267	NA	NA	NA	NA	NA	+	4	-85.4009	180.283	6.64719	0.00866068
-1.53371	4.10785	NA	+	NA	0.0101734	0.0846354	+	7	-80.9522	180.571	6.93482	0.00750058
0.929885	3.8979	NA	+	-0.0331147	0.0105446	NA	+	7	-81.0678	180.802	7.1662	0.00668115
1.18181	NA	+	+	0.0163393	0.0108982	NA	+	7	-81.1518	180.97	7.33415	0.00614301
-9.21272	7.20919	+	+	NA	0.0103287	0.315537	+	8	-79.5162	181.293	7.65718	0.00522681
-1.9092	5.1027	NA	NA	-0.0588679	0.0103511	0.101226	+	7	-81.3152	181.297	7.66095	0.00521697
-0.229035	NA	NA	+	-0.00466273	0.0110765	0.0585421	+	7	-81.3367	181.34	7.70394	0.00510603
0.839087	5.28929	+	NA	-0.0527711	0.00999607	NA	+	7	-81.3904	181.447	7.81131	0.00483912
Relative importance	0.253402	0.200173	0.28214	0.166604	0.945804	0.200349	0.954465			Cumulative wAICc		0.954465
