# Supplementary material for: A first assessment of the distribution and abundance of large pelagic species at Cocos Ridge seamounts (Eastern Tropical Pacific) using drifting pelagic baited remote cameras
Source: PLoS One. 2021 Nov 18;16(11):e0244343. doi: 10.1371/journal.pone.0244343 (PMC8601560; doi:10.1371/journal.pone.0244343)
Supplement: S1 Data — (CSV) [file pone.0244343.s010.csv]

Site	Deployment	Date	Time in	Time out	Time of day	Depth camera	Depth seamount	Inicial Lat	Inicial Long	Soak time (min)	Temperature	sd.temp	Drift distance (km)	sd.dist	ChlA	Species	Group	MaxN	MaxN�hr-1
NW Darwin	NW Darwin_L1	03/04/2018	13:06:00	15:12:00	afternoon	shallow	deep	1.88147	-92.13954	107.77	26.47	0.23	4.09	2.85	0.2	Naucrates ductor	Small teleosts	2	1
NW Darwin	NW Darwin_L1	03/04/2018	13:06:00	15:12:00	afternoon	shallow	deep	1.88147	-92.13954	107.77	26.47	0.23	4.09	2.85	0.2	Not identified	Small teleosts	11	5.32
NW Darwin	NW Darwin_L2	03/04/2018	13:42:00	15:49:00	afternoon	deep	deep	1.88717	-92.1436	119.35	22.83	0.21	3.24	1.5	0.2	Caranx caballus	Small teleosts	23	11.24
NW Darwin	NW Darwin_L2	03/04/2018	13:42:00	15:49:00	afternoon	deep	deep	1.88717	-92.1436	119.35	22.83	0.21	3.24	1.5	0.2	Naucrates ductor	Small teleosts	2	0.98
NW Darwin	NW Darwin_L2	03/04/2018	13:42:00	15:49:00	afternoon	deep	deep	1.88717	-92.1436	119.35	22.83	0.21	3.24	1.5	0.2	Coryphaena hippurus	Large teleosts	1	0.5
NW Darwin	NW Darwin_L2	03/04/2018	13:42:00	15:49:00	afternoon	deep	deep	1.88717	-92.1436	119.35	22.83	0.21	3.24	1.5	0.2	Not identified	Small teleosts	7	3.41
Paramount	Paramount_L1	04/04/2018	8:45:00	11:45:00	morning	deep	shallow	3.32678	-90.79634	141.95	27.97	0.25	3.77	1.45	0.14	Naucrates ductor	Small teleosts	7	2.71
Paramount	Paramount_L1	04/04/2018	8:45:00	11:45:00	morning	deep	shallow	3.32678	-90.79634	141.95	27.97	0.25	3.77	1.45	0.14	Carcharhinus falciformis	Elasmobranchs	1	0.54
Paramount	Paramount_L1	04/04/2018	8:45:00	11:45:00	morning	deep	shallow	3.32678	-90.79634	141.95	27.97	0.25	3.77	1.45	0.14	Not identified	Small teleosts	10	4.01
Paramount	Paramount_L1	04/04/2018	8:45:00	11:45:00	morning	deep	shallow	3.32678	-90.79634	141.95	27.97	0.25	3.77	1.45	0.14	Sphyrna lewini	Elasmobranchs	60	22.94
Paramount	Paramount_L2	04/04/2018	9:16:00	12:20:00	morning	shallow	shallow	3.33215	-90.80167	146.3	29.45	0.05	3.55	1.15	0.13	Naucrates ductor	Small teleosts	5	2.03
Paramount	Paramount_L2	04/04/2018	9:16:00	12:20:00	morning	shallow	shallow	3.33215	-90.80167	146.3	29.45	0.05	3.55	1.15	0.13	Carcharhinus falciformis	Elasmobranchs	2	0.81
Paramount	Paramount_L2	04/04/2018	9:16:00	12:20:00	morning	shallow	shallow	3.33215	-90.80167	146.3	29.45	0.05	3.55	1.15	0.13	Not identified	Small teleosts	5	2.62
Paramount	Paramount_L2	04/04/2018	9:16:00	12:20:00	morning	shallow	shallow	3.33215	-90.80167	146.3	29.45	0.05	3.55	1.15	0.13	Sphyrna lewini	Elasmobranchs	11	5.77
Paramount	Paramount_L3	04/04/2018	13:53:00	16:50:00	afternoon	shallow	shallow	3.33193	-90.77112	151.87	29.47	0.08	1.87	0.64	0.14	Alopias pelagicus	Elasmobranchs	1	0.45
Paramount	Paramount_L3	04/04/2018	13:53:00	16:50:00	afternoon	shallow	shallow	3.33193	-90.77112	151.87	29.47	0.08	1.87	0.64	0.14	Not identified	Small teleosts	7	3.12
Paramount	Paramount_L3	04/04/2018	13:53:00	16:50:00	afternoon	shallow	shallow	3.33193	-90.77112	151.87	29.47	0.08	1.87	0.64	0.14	Sphyrna lewini	Elasmobranchs	1	0.45
Paramount	Paramount_L4	04/04/2018	14:39:00	17:35:00	afternoon	deep	shallow	3.33329	-90.7885	140.99	24.71	0.66	1.54	0.71	0.14	Alopias pelagicus	Elasmobranchs	1	0.42
Paramount	Paramount_L4	04/04/2018	14:39:00	17:35:00	afternoon	deep	shallow	3.33329	-90.7885	140.99	24.71	0.66	1.54	0.71	0.14	Caranx caballus	Small teleosts	25	10.38
Paramount	Paramount_L4	04/04/2018	14:39:00	17:35:00	afternoon	deep	shallow	3.33329	-90.7885	140.99	24.71	0.66	1.54	0.71	0.14	Naucrates ductor	Small teleosts	7	2.91
Paramount	Paramount_L4	04/04/2018	14:39:00	17:35:00	afternoon	deep	shallow	3.33329	-90.7885	140.99	24.71	0.66	1.54	0.71	0.14	Carcharhinus falciformis	Elasmobranchs	2	0.83
Paramount	Paramount_L4	04/04/2018	14:39:00	17:35:00	afternoon	deep	shallow	3.33329	-90.7885	140.99	24.71	0.66	1.54	0.71	0.14	Mobula spp	Elasmobranchs	2	0.83
Paramount	Paramount_L4	04/04/2018	14:39:00	17:35:00	afternoon	deep	shallow	3.33329	-90.7885	140.99	24.71	0.66	1.54	0.71	0.14	Not identified	Small teleosts	4	2.04
Paramount	Paramount_L4	04/04/2018	14:39:00	17:35:00	afternoon	deep	shallow	3.33329	-90.7885	140.99	24.71	0.66	1.54	0.71	0.14	Sphyrna lewini	Elasmobranchs	8	3.33
Medina 1	Medina 1_L1	05/04/2018	8:05:00	11:17:00	morning	shallow	deep	3.22348	-88.96704	142.46	29.25	0.09	6.29	1.13	0.3	Seriola peruana	Small teleosts	2	0.75
Medina 1	Medina 1_L1	05/04/2018	8:05:00	11:17:00	morning	shallow	deep	3.22348	-88.96704	142.46	29.25	0.09	6.29	1.13	0.3	Coryphaena hippurus	Large teleosts	6	3.2
Medina 1	Medina 1_L1	05/04/2018	8:05:00	11:17:00	morning	shallow	deep	3.22348	-88.96704	142.46	29.25	0.09	6.29	1.13	0.3	Not identified	Small teleosts	9	3.27
Medina 1	Medina 1_L2	05/04/2018	8:41:00	11:49:00	morning	deep	deep	3.22408	-88.9873	150.48	25.44	0.24	5.16	1.08	0.3	Coryphaena hippurus	Large teleosts	2	0.74
Medina 1	Medina 1_L2	05/04/2018	8:41:00	11:49:00	morning	deep	deep	3.22408	-88.9873	150.48	25.44	0.24	5.16	1.08	0.3	Not identified	Small teleosts	3	1.27
Medina 1	Medina 1_L3	05/04/2018	14:18:00	16:49:00	afternoon	deep	deep	3.25437	-88.97104	113.17	26.23	0.48	2.18	0.66	0.31	0	0	0	0
Medina 1	Medina 1_L3	05/04/2018	14:18:00	16:49:00	afternoon	deep	deep	3.25437	-88.97104	113.17	26.23	0.48	2.18	0.66	0.31	Naucrates ductor	Small teleosts	1	0.5
Medina 1	Medina 1_L3	05/04/2018	14:18:00	16:49:00	afternoon	deep	deep	3.25437	-88.97104	113.17	26.23	0.48	2.18	0.66	0.31	Coryphaena hippurus	Large teleosts	7	3.21
Medina 1	Medina 1_L3	05/04/2018	14:18:00	16:49:00	afternoon	deep	deep	3.25437	-88.97104	113.17	26.23	0.48	2.18	0.66	0.31	Kajikia audax	Large teleosts	1	0.78
Medina 1	Medina 1_L3	05/04/2018	14:18:00	16:49:00	afternoon	deep	deep	3.25437	-88.97104	113.17	26.23	0.48	2.18	0.66	0.31	Not identified	Small teleosts	3	1.39
Medina 1	Medina 1_L4	05/04/2018	15:03:00	17:50:00	afternoon	shallow	deep	3.25758	-88.95382	111.51	28.7	0.48	3.34	0.86	0.31	0	0	0	0
Medina 1	Medina 1_L4	05/04/2018	15:03:00	17:50:00	afternoon	shallow	deep	3.25758	-88.95382	111.51	28.7	0.48	3.34	0.86	0.31	Alepisaurus ferox	Large teleosts	1	0.37
Medina 1	Medina 1_L4	05/04/2018	15:03:00	17:50:00	afternoon	shallow	deep	3.25758	-88.95382	111.51	28.7	0.48	3.34	0.86	0.31	Coryphaena hippurus	Large teleosts	28	16.96
Medina 1	Medina 1_L4	05/04/2018	15:03:00	17:50:00	afternoon	shallow	deep	3.25758	-88.95382	111.51	28.7	0.48	3.34	0.86	0.31	Not identified	Small teleosts	7	2.58
Medina 2	Medina 2_L1	06/04/2018	8:05:00	11:10:00	morning	deep	deep	2.79056	-88.17432	152.21	25.67	0.22	6.38	1.51	0.28	Naucrates ductor	Small teleosts	3	1.31
Medina 2	Medina 2_L1	06/04/2018	8:05:00	11:10:00	morning	deep	deep	2.79056	-88.17432	152.21	25.67	0.22	6.38	1.51	0.28	Coryphaena hippurus	Large teleosts	14	5.55
Medina 2	Medina 2_L1	06/04/2018	8:05:00	11:10:00	morning	deep	deep	2.79056	-88.17432	152.21	25.67	0.22	6.38	1.51	0.28	Pteroplatytrygon violacea	Elasmobranchs	1	0.44
Medina 2	Medina 2_L1	06/04/2018	8:05:00	11:10:00	morning	deep	deep	2.79056	-88.17432	152.21	25.67	0.22	6.38	1.51	0.28	Not identified	Small teleosts	2	0.73
Medina 2	Medina 2_L2	06/04/2018	8:33:00	11:35:00	morning	shallow	deep	2.79195	-88.17379	147.37	28.11	0.11	8.91	1.78	0.28	0	0	0	0
Medina 2	Medina 2_L2	06/04/2018	8:33:00	11:35:00	morning	shallow	deep	2.79195	-88.17379	147.37	28.11	0.11	8.91	1.78	0.28	Carcharhinus falciformis	Elasmobranchs	1	0.43
Medina 2	Medina 2_L2	06/04/2018	8:33:00	11:35:00	morning	shallow	deep	2.79195	-88.17379	147.37	28.11	0.11	8.91	1.78	0.28	Coryphaena hippurus	Large teleosts	3	1.14
Medina 2	Medina 2_L2	06/04/2018	8:33:00	11:35:00	morning	shallow	deep	2.79195	-88.17379	147.37	28.11	0.11	8.91	1.78	0.28	Not identified	Small teleosts	4	1.71
Medina 2	Medina 2_L2	06/04/2018	8:33:00	11:35:00	morning	shallow	deep	2.79195	-88.17379	147.37	28.11	0.11	8.91	1.78	0.28	Thunnus albacares	Large teleosts	1	0.43
Medina 2	Medina 2_L3	06/04/2018	14:13:00	17:02:00	afternoon	shallow	deep	2.80342	-88.17871	137.5	28.22	0.09	8.43	1.76	0.27	Coryphaena equiselis	Small teleosts	4	1.82
Medina 2	Medina 2_L3	06/04/2018	14:13:00	17:02:00	afternoon	shallow	deep	2.80342	-88.17871	137.5	28.22	0.09	8.43	1.76	0.27	Coryphaena hippurus	Large teleosts	19	7.73
Medina 2	Medina 2_L3	06/04/2018	14:13:00	17:02:00	afternoon	shallow	deep	2.80342	-88.17871	137.5	28.22	0.09	8.43	1.76	0.27	Mobula spp	Elasmobranchs	1	0.46
Medina 2	Medina 2_L3	06/04/2018	14:13:00	17:02:00	afternoon	shallow	deep	2.80342	-88.17871	137.5	28.22	0.09	8.43	1.76	0.27	Not identified	Small teleosts	15	7.02
Medina 2	Medina 2_L4	06/04/2018	14:47:00	17:41:00	afternoon	deep	deep	2.80719	-88.18168	137.52	25.87	0.16	5.78	1.37	0.27	Naucrates ductor	Small teleosts	10	4.75
Medina 2	Medina 2_L4	06/04/2018	14:47:00	17:41:00	afternoon	deep	deep	2.80719	-88.18168	137.52	25.87	0.16	5.78	1.37	0.27	Coryphaena hippurus	Large teleosts	3	1.43
Medina 2	Medina 2_L4	06/04/2018	14:47:00	17:41:00	afternoon	deep	deep	2.80719	-88.18168	137.52	25.87	0.16	5.78	1.37	0.27	Not identified	Small teleosts	1	0.37
Medina 3	Medina 3_L1	07/04/2018	8:19:00	11:26:00	morning	deep	deep	3.31868	-88.26197	150.78	27.21	0.17	4.64	1.48	0.21	Naucrates ductor	Small teleosts	9	3.7
Medina 3	Medina 3_L1	07/04/2018	8:19:00	11:26:00	morning	deep	deep	3.31868	-88.26197	150.78	27.21	0.17	4.64	1.48	0.21	Seriola peruana	Small teleosts	5	2.06
Medina 3	Medina 3_L1	07/04/2018	8:19:00	11:26:00	morning	deep	deep	3.31868	-88.26197	150.78	27.21	0.17	4.64	1.48	0.21	Seriola rivoliana	Small teleosts	6	2.47
Medina 3	Medina 3_L1	07/04/2018	8:19:00	11:26:00	morning	deep	deep	3.31868	-88.26197	150.78	27.21	0.17	4.64	1.48	0.21	Not identified	Small teleosts	7	3.09
Medina 3	Medina 3_L1	07/04/2018	8:19:00	11:26:00	morning	deep	deep	3.31868	-88.26197	150.78	27.21	0.17	4.64	1.48	0.21	Sarda orientalis	Small teleosts	3	1.23
Medina 3	Medina 3_L1	07/04/2018	8:19:00	11:26:00	morning	deep	deep	3.31868	-88.26197	150.78	27.21	0.17	4.64	1.48	0.21	Sphyrna lewini	Elasmobranchs	1	0.37
Medina 3	Medina 3_L2	07/04/2018	8:47:00	11:37:00	morning	shallow	deep	3.31522	-88.26329	126.86	28.42	0.09	5.56	2.5	0.21	0	0	0	0
Medina 3	Medina 3_L3	07/04/2018	14:03:00	16:45:00	afternoon	shallow	deep	3.32644	-88.2646	143.96	28.91	0.06	5.83	2.43	0.21	0	0	0	0
Medina 3	Medina 3_L3	07/04/2018	14:03:00	16:45:00	afternoon	shallow	deep	3.32644	-88.2646	143.96	28.91	0.06	5.83	2.43	0.21	Kajikia audax	Large teleosts	1	0.49
Medina 3	Medina 3_L4	07/04/2018	14:03:00	16:45:00	afternoon	deep	deep	3.31871	-88.2618	140.03	27.02	0.34	4.31	1.02	0.21	0	0	0	0
Medina 3	Medina 3_L4	07/04/2018	14:03:00	16:45:00	afternoon	deep	deep	3.31871	-88.2618	140.03	27.02	0.34	4.31	1.02	0.21	Not identified	Small teleosts	1	0.39
West Cocos	West Cocos_L1	08/04/2018	8:08:00	11:35:00	morning	shallow	shallow	5.47378	-88.53709	150.7	29.31	0.14	1.11	0.67	0.13	Tursiops truncatus	Others	6	2.43
West Cocos	West Cocos_L1	08/04/2018	8:08:00	11:35:00	morning	shallow	shallow	5.47378	-88.53709	150.7	29.31	0.14	1.11	0.67	0.13	Istiompax indica	Large teleosts	1	0.4
West Cocos	West Cocos_L1	08/04/2018	8:08:00	11:35:00	morning	shallow	shallow	5.47378	-88.53709	150.7	29.31	0.14	1.11	0.67	0.13	Aluterus monoceros	Small teleosts	1	0.37
West Cocos	West Cocos_L1	08/04/2018	8:08:00	11:35:00	morning	shallow	shallow	5.47378	-88.53709	150.7	29.31	0.14	1.11	0.67	0.13	Not identified	Small teleosts	2	0.73
West Cocos	West Cocos_L1	08/04/2018	8:08:00	11:35:00	morning	shallow	shallow	5.47378	-88.53709	150.7	29.31	0.14	1.11	0.67	0.13	Sphyrna lewini	Elasmobranchs	6	2.68
West Cocos	West Cocos_L2	08/04/2018	8:39:00	11:19:00	morning	deep	shallow	5.4827	-88.55137	140.19	28.81	0.3	0.76	0.4	0.14	Carcharhinus falciformis	Elasmobranchs	1	0.45
West Cocos	West Cocos_L2	08/04/2018	8:39:00	11:19:00	morning	deep	shallow	5.4827	-88.55137	140.19	28.81	0.3	0.76	0.4	0.14	Tursiops truncatus	Others	1	0.44
West Cocos	West Cocos_L2	08/04/2018	8:39:00	11:19:00	morning	deep	shallow	5.4827	-88.55137	140.19	28.81	0.3	0.76	0.4	0.14	Not identified	Small teleosts	4	1.81
West Cocos	West Cocos_L2	08/04/2018	8:39:00	11:19:00	morning	deep	shallow	5.4827	-88.55137	140.19	28.81	0.3	0.76	0.4	0.14	Sphyrna lewini	Elasmobranchs	40	18.1
West Cocos	West Cocos_L3	08/04/2018	14:04:00	16:57:00	afternoon	shallow	shallow	5.47047	-88.53418	126.16	29.32	0.07	1.48	0.55	0.13	Caranx caballus	Small teleosts	5	2.08
West Cocos	West Cocos_L3	08/04/2018	14:04:00	16:57:00	afternoon	shallow	shallow	5.47047	-88.53418	126.16	29.32	0.07	1.48	0.55	0.13	Naucrates ductor	Small teleosts	11	4.57
West Cocos	West Cocos_L3	08/04/2018	14:04:00	16:57:00	afternoon	shallow	shallow	5.47047	-88.53418	126.16	29.32	0.07	1.48	0.55	0.13	Seriola peruana	Small teleosts	12	4.98
West Cocos	West Cocos_L3	08/04/2018	14:04:00	16:57:00	afternoon	shallow	shallow	5.47047	-88.53418	126.16	29.32	0.07	1.48	0.55	0.13	Coryphaena hippurus	Large teleosts	10	4.15
West Cocos	West Cocos_L3	08/04/2018	14:04:00	16:57:00	afternoon	shallow	shallow	5.47047	-88.53418	126.16	29.32	0.07	1.48	0.55	0.13	Tursiops truncatus	Others	6	4.97
West Cocos	West Cocos_L3	08/04/2018	14:04:00	16:57:00	afternoon	shallow	shallow	5.47047	-88.53418	126.16	29.32	0.07	1.48	0.55	0.13	Not identified	Small teleosts	3	1.24
West Cocos	West Cocos_L3	08/04/2018	14:04:00	16:57:00	afternoon	shallow	shallow	5.47047	-88.53418	126.16	29.32	0.07	1.48	0.55	0.13	Sphyrna lewini	Elasmobranchs	1	0.87
West Cocos	West Cocos_L4	08/04/2018	14:27:00	17:15:00	afternoon	deep	shallow	5.45254	-88.53546	148.36	29.26	0.14	1.05	0.5	0.14	Chelonia mydas	Others	1	0.43
West Cocos	West Cocos_L4	08/04/2018	14:27:00	17:15:00	afternoon	deep	shallow	5.45254	-88.53546	148.36	29.26	0.14	1.05	0.5	0.14	Coryphaena hippurus	Large teleosts	2	0.96
West Cocos	West Cocos_L4	08/04/2018	14:27:00	17:15:00	afternoon	deep	shallow	5.45254	-88.53546	148.36	29.26	0.14	1.05	0.5	0.14	Tursiops truncatus	Others	2	0.85
West Cocos	West Cocos_L4	08/04/2018	14:27:00	17:15:00	afternoon	deep	shallow	5.45254	-88.53546	148.36	29.26	0.14	1.05	0.5	0.14	Kajikia audax	Large teleosts	1	0.38
West Cocos	West Cocos_L4	08/04/2018	14:27:00	17:15:00	afternoon	deep	shallow	5.45254	-88.53546	148.36	29.26	0.14	1.05	0.5	0.14	Not identified	Small teleosts	1	0.48
West Cocos	West Cocos_L4	08/04/2018	14:27:00	17:15:00	afternoon	deep	shallow	5.45254	-88.53546	148.36	29.26	0.14	1.05	0.5	0.14	Thunnus albacares	Large teleosts	3	1.08
West Cocos	West Cocos_L4	08/04/2018	14:27:00	17:15:00	afternoon	deep	shallow	5.45254	-88.53546	148.36	29.26	0.14	1.05	0.5	0.14	Sphyrna lewini	Elasmobranchs	30	12.96
East Cocos	East Cocos_L1	09/04/2018	8:05:00	11:04:00	morning	shallow	deep	4.54799	-86.79855	150.76	29.7	0.02	2.52	0.94	0.16	0	0	0	0
East Cocos	East Cocos_L1	09/04/2018	8:05:00	11:04:00	morning	shallow	deep	4.54799	-86.79855	150.76	29.7	0.02	2.52	0.94	0.16	Kajikia audax	Large teleosts	1	0.44
East Cocos	East Cocos_L1	09/04/2018	8:05:00	11:04:00	morning	shallow	deep	4.54799	-86.79855	150.76	29.7	0.02	2.52	0.94	0.16	Aluterus monoceros	Small teleosts	3	1.09
East Cocos	East Cocos_L1	09/04/2018	8:05:00	11:04:00	morning	shallow	deep	4.54799	-86.79855	150.76	29.7	0.02	2.52	0.94	0.16	Not identified	Small teleosts	5	1.86
East Cocos	East Cocos_L2	09/04/2018	8:28:00	11:32:00	morning	deep	deep	4.55539	-86.79903	142.1	28.46	0.22	3.44	2.91	0.16	Naucrates ductor	Small teleosts	5	1.92
East Cocos	East Cocos_L2	09/04/2018	8:28:00	11:32:00	morning	deep	deep	4.55539	-86.79903	142.1	28.46	0.22	3.44	2.91	0.16	Pteroplatytrygon violacea	Elasmobranchs	1	0.44
East Cocos	East Cocos_L2	09/04/2018	8:28:00	11:32:00	morning	deep	deep	4.55539	-86.79903	142.1	28.46	0.22	3.44	2.91	0.16	Not identified	Small teleosts	9	4.44
East Cocos	East Cocos_L3	09/04/2018	14:04:00	16:55:00	afternoon	shallow	deep	4.56418	-86.77961	153.79	29.71	0.04	2.05	1.16	0.16	0	0	0	0
East Cocos	East Cocos_L3	09/04/2018	14:04:00	16:55:00	afternoon	shallow	deep	4.56418	-86.77961	153.79	29.71	0.04	2.05	1.16	0.16	Decapterus spp	Small teleosts	1	0.42
East Cocos	East Cocos_L3	09/04/2018	14:04:00	16:55:00	afternoon	shallow	deep	4.56418	-86.77961	153.79	29.71	0.04	2.05	1.16	0.16	Not identified	Small teleosts	1	0.42
East Cocos	East Cocos_L4	09/04/2018	14:37:00	17:32:00	afternoon	deep	deep	4.56158	-86.79326	129.2	28.53	0.32	1.4	0.84	0.16	Coryphaena hippurus	Large teleosts	2	0.85
East Cocos	East Cocos_L4	09/04/2018	14:37:00	17:32:00	afternoon	deep	deep	4.56158	-86.79326	129.2	28.53	0.32	1.4	0.84	0.16	Tursiops truncatus	Others	2	0.85
East Cocos	East Cocos_L4	09/04/2018	14:37:00	17:32:00	afternoon	deep	deep	4.56158	-86.79326	129.2	28.53	0.32	1.4	0.84	0.16	Not identified	Small teleosts	29	22.42
Las Gemelas 1	Las Gemelas 1_L1	10/04/2018	7:58:00	11:07:00	morning	shallow	shallow	4.98193	-87.40864	143.63	29.07	0.05	2.4	1.19	0.23	Tursiops truncatus	Others	1	0.45
Las Gemelas 1	Las Gemelas 1_L1	10/04/2018	7:58:00	11:07:00	morning	shallow	shallow	4.98193	-87.40864	143.63	29.07	0.05	2.4	1.19	0.23	Kajikia audax	Large teleosts	1	0.4
Las Gemelas 1	Las Gemelas 1_L1	10/04/2018	7:58:00	11:07:00	morning	shallow	shallow	4.98193	-87.40864	143.63	29.07	0.05	2.4	1.19	0.23	Not identified	Small teleosts	7	4.93
Las Gemelas 1	Las Gemelas 1_L2	10/04/2018	8:31:00	11:41:00	morning	deep	shallow	4.98379	-87.402	156.63	28.04	0.25	2.34	0.71	0.23	Naucrates ductor	Small teleosts	1	0.38
Las Gemelas 1	Las Gemelas 1_L2	10/04/2018	8:31:00	11:41:00	morning	deep	shallow	4.98379	-87.402	156.63	28.04	0.25	2.34	0.71	0.23	Coryphaena hippurus	Large teleosts	10	4.06
Las Gemelas 1	Las Gemelas 1_L2	10/04/2018	8:31:00	11:41:00	morning	deep	shallow	4.98379	-87.402	156.63	28.04	0.25	2.34	0.71	0.23	Not identified	Small teleosts	106	40.49
Las Gemelas 1	Las Gemelas 1_L3	10/04/2018	14:10:00	16:34:00	afternoon	shallow	shallow	4.96014	-87.4265	120.48	28.96	0.05	1.62	0.78	0.2	0	0	0	0
Las Gemelas 1	Las Gemelas 1_L3	10/04/2018	14:10:00	16:34:00	afternoon	shallow	shallow	4.96014	-87.4265	120.48	28.96	0.05	1.62	0.78	0.2	Naucrates ductor	Small teleosts	1	0.73
Las Gemelas 1	Las Gemelas 1_L3	10/04/2018	14:10:00	16:34:00	afternoon	shallow	shallow	4.96014	-87.4265	120.48	28.96	0.05	1.62	0.78	0.2	Coryphaena hippurus	Large teleosts	27	14.21
Las Gemelas 1	Las Gemelas 1_L3	10/04/2018	14:10:00	16:34:00	afternoon	shallow	shallow	4.96014	-87.4265	120.48	28.96	0.05	1.62	0.78	0.2	Tursiops truncatus	Others	10	4.27
Las Gemelas 1	Las Gemelas 1_L3	10/04/2018	14:10:00	16:34:00	afternoon	shallow	shallow	4.96014	-87.4265	120.48	28.96	0.05	1.62	0.78	0.2	Not identified	Small teleosts	1	0.73
Las Gemelas 1	Las Gemelas 1_L4	10/04/2018	14:42:00	17:46:00	afternoon	deep	shallow	4.97366	-87.43927	150.26	27.88	0.38	1.79	0.75	0.2	Alopias pelagicus	Elasmobranchs	1	0.42
Las Gemelas 1	Las Gemelas 1_L4	10/04/2018	14:42:00	17:46:00	afternoon	deep	shallow	4.97366	-87.43927	150.26	27.88	0.38	1.79	0.75	0.2	Caranx caballus	Small teleosts	500	198.03
Las Gemelas 1	Las Gemelas 1_L4	10/04/2018	14:42:00	17:46:00	afternoon	deep	shallow	4.97366	-87.43927	150.26	27.88	0.38	1.79	0.75	0.2	Naucrates ductor	Small teleosts	37	14.41
Las Gemelas 1	Las Gemelas 1_L4	10/04/2018	14:42:00	17:46:00	afternoon	deep	shallow	4.97366	-87.43927	150.26	27.88	0.38	1.79	0.75	0.2	Tursiops truncatus	Others	3	1.19
Las Gemelas 1	Las Gemelas 1_L4	10/04/2018	14:42:00	17:46:00	afternoon	deep	shallow	4.97366	-87.43927	150.26	27.88	0.38	1.79	0.75	0.2	Istiophorus platypterus	Large teleosts	1	0.43
Las Gemelas 1	Las Gemelas 1_L4	10/04/2018	14:42:00	17:46:00	afternoon	deep	shallow	4.97366	-87.43927	150.26	27.88	0.38	1.79	0.75	0.2	Not identified	Small teleosts	1000	419.52
Las Gemelas 2	Las Gemelas 2_L1	11/04/2018	6:30:00	9:14:00	morning	shallow	shallow	5.07795	-87.64844	152.27	28.15	0.15	1.6	0.78	0.18	Naucrates ductor	Small teleosts	3	1.21
Las Gemelas 2	Las Gemelas 2_L1	11/04/2018	6:30:00	9:14:00	morning	shallow	shallow	5.07795	-87.64844	152.27	28.15	0.15	1.6	0.78	0.18	Not identified	Small teleosts	25	9.28
Las Gemelas 2	Las Gemelas 2_L1	11/04/2018	6:30:00	9:14:00	morning	shallow	shallow	5.07795	-87.64844	152.27	28.15	0.15	1.6	0.78	0.18	Sphyrna lewini	Elasmobranchs	2	0.74
Las Gemelas 2	Las Gemelas 2_L2	11/04/2018	6:54:00	9:33:00	morning	deep	shallow	5.07298	-87.64498	147.31	26.81	0.39	1.68	0.69	0.18	Naucrates ductor	Small teleosts	1	0.44
Las Gemelas 2	Las Gemelas 2_L2	11/04/2018	6:54:00	9:33:00	morning	deep	shallow	5.07298	-87.64498	147.31	26.81	0.39	1.68	0.69	0.18	Tursiops truncatus	Others	2	0.87
Las Gemelas 2	Las Gemelas 2_L2	11/04/2018	6:54:00	9:33:00	morning	deep	shallow	5.07298	-87.64498	147.31	26.81	0.39	1.68	0.69	0.18	Not identified	Small teleosts	11	4.18
Las Gemelas 2	Las Gemelas 2_L2	11/04/2018	6:54:00	9:33:00	morning	deep	shallow	5.07298	-87.64498	147.31	26.81	0.39	1.68	0.69	0.18	Sphyrna lewini	Elasmobranchs	2	0.76
